# Supplementary material for: IRF2 regulates cellular survival and Lenvatinib-sensitivity of hepatocellular carcinoma (HCC) through regulating β-catenin
Source: Transl Oncol. 2021 Mar 15;14(6):101059. doi: 10.1016/j.tranon.2021.101059 (PMC7988337; doi:10.1016/j.tranon.2021.101059)
Supplement: Supplementary file 1 [file mmc1.zip]

Archive with 1 entries (1 files):
- WB org.rar
